# Supplementary material for: Akt inhibition improves long‐term tumour control following radiotherapy by altering the microenvironment
Source: EMBO Mol Med. 2017 Oct 30;9(12):1646–59. doi: 10.15252/emmm.201707767 (PMC5709765; doi:10.15252/emmm.201707767)
Supplement: Supplementary file 3 — Source Data for Appendix [file EMMM-9-1646-s005.zip]

Archive with 1 entries (1 files):
- SourceDataAppendixFigS1.pdf
