# Supplementary material for: Akt inhibition improves long‐term tumour control following radiotherapy by altering the microenvironment
Source: EMBO Mol Med. 2017 Oct 30;9(12):1646–59. doi: 10.15252/emmm.201707767 (PMC5709765; doi:10.15252/emmm.201707767)
Supplement: Supplementary file 5 — Source Data for Figure 2 [file EMMM-9-1646-s003.xlsx]

## Sheet: combined growth data
group 1		1	2	3	4	5	6	7	8	9	10	11	12	13	14	15	16	17	18	19	20	21	22	23	24	25	26	27	28	29
111-111	1	100	110	120	130	140	140	140	145	150	180	200	252	252	300	378
009-313	1	100	125	150	225	230	240	252	294	336	378	400	425	475	512	520
016-514	1	100	120	130	150	150	180	210	252	280	300	380	432	500	600	700
016-098	1	100	110	110	120	120	120	120	120	140	140	140	140	140	180	200
004-050	1	100	110	125	125	125	125	125	140	160	180	180	180	200	220	240
018-103	1	100	125	140	160	200	225	280	378	378	400	425	475	504	504	600
009-111	1	110	140	180	245	336	380	448	450	500	504	550	550	580	600	640
average		101.429	120	136.429	165	185.857	201.429	225	254.143	277.714	297.429	325	350.571	378.714	416.571	468.286
sem		1.42857	4.22577	8.77729	18.9611	29.3261	34.7219	44.1744	48.361	51.6406	51.6522	57.7659	59.876	66.3995	67.6542	74.8719
group 2
016-282	2	110	120	125	180	200	210	240	240	225	216	252	265	275	294	294
008-005	2	110	150	200	225	252	280	336	280	300	252	294	294	294	300	300
003-007	2	100	140	140	180	200	210	225	252	280	336	280	252	220	200	180
011-283	2	100	110	125	125	125	130	140	140	140	140	140	140	140	140	140
444-444	2	100	120	140	150	150	180	180	180	180	180	180	150	200	250	300
006-853	1	100	125	140	200	275	325	392	448	512	567	648	648	630	680	700
008-821	1	100	105	105	110	120	120	126	130	130	130	144	168	192	210	225
009-012	1	110	180	147	180	245	260	280	294	294	294	336	336	336	336	336
222-222	1	100	110	154	198	220	220	245	250	384	448	500	500	500	540	540
007-578	1	100	100	144	144	200	200	216	247	294	324	324	324	324	330	336
006-021	1	100	110	126	120	180	240	280	300	336	336	432	486	448	448	500
		102.727	124.545	140.545	164.727	197	215.909	241.818	251	279.545	293	320.909	323.909	323.545	338.909	350.091
		1.40836	7.14952	7.2166	11.2428	15.2494	18.2759	23.9138	26.2924	33.533	39.7856	46.9687	48.6521	44.813	48.2119	50.2948
group 3
010-312	3	110	125	125	125	150	165	180	180	210	210	216	280	290	310
002-639	3	100	140	125	140	150	150	150	180	210	245	280	300	280	260
007-579	3	100	110	110	125	125	130	140	150	180	180	210	240	240	250
222-222	3	100	100	110	110	100	110	125	140	150	160	175	180	180	200
003-606	3	100	110	110	110	110	110	120	140	160	180	180	180	180	180
016-332	3	120	120	120	180	240	240	240	400	550	550	550	600	650	700
001-637	3	110	125	125	140	145	155	160	160	160	170	180	190	200	336
002-309	2	100	125	144	180	196	200	220	245	245	245	294	294	300	315
003-806	2	100	108	144	180	200	200	225	245	245	294	336	336	336	336
005-513	2	108	108	144	175	200	245	245	245	294	336	375	425	448	500
111-111	2	100	144	180	200	250	294	294	336	336	392	400	420	448	500
001-637	2	100	100	100	110	129	140	140	160	180	200	240	280	294	384
006-058	2	100	120	150	180	180	245	280	336	375	420	448	504	504	567
		103.692	118.077	129.769	150.385	167.308	183.385	193.769	224.385	253.462	275.538	298.769	325.308	334.615	372.154
		1.76644	3.83215	6.07765	9.11925	13.2561	16.2802	16.623	23.8904	31.4246	32.8524	32.5145	35.801	38.9427	42.5231
group 4
001-338	4	100	110	110	125	110	110	125	140	125	125	125	100	100	80	80	80	80	80	80	80	50	50	20	20	20	20	50	50	20
008-053	4	110	125	110	110	125	125	125	180	210	180	240	240	220	200	180	180	225	275	336	300	280	250	275	300	400	448	480	500	600
004-077	4	100	125	150	150	180	190	200	240	280	300	294	252	252	252	252	225	252	252	252	235	225	280	300	378	400	440	480	500	600
011-513	4	100	110	125	125	125	125	125	150	160	180	180	180	180	180	280	300	330	336	378	350	336	378		500	500	440	500	550	600
001-854	4	110	110	125	125	110	180	225	275	275	225	225	225	210	210	210	220	240	280	300	300	300	343	343	350	378	378	378	378	378
006-262	4	125	140	160	160	160	125	125	150	150	150	140	140	125	130	140	130	120	120	130	140	140	140	140	140	150	150	145	140	140
005-621	3	100	120	130	145	150	280	294	250	250	250	245	224	252	245	250	250	336	294	245	210	245	280	280	280	336	378	378	378	512
006-569	3	100	128	144	180	200	200	216	216	216	216	245	245	245	245	245	245	210	210	210	210	210	240	378	378	400	375	336	378	378
004-337	3	100	125	168	180	245	275	275	294	294	336	336	392	400	420	448	550	294	336	300	300	300	280	400	540	672	600	600	600	780
009-024	3	100	144	198	225	250	294	336	336	392	400	420	460	480	384	432	560	550	525	504	648	504	648	567	540	540	512	575	600	680
004-349	3	100	125	125	144	180	200	220	245	294	310	310	324	330	330	336	336	345	294	294	294	294	294	245	336	448	400	350	336	320
		104.091	123.818	140.455	151.727	166.818	191.273	206	225.091	240.545	242.909	250.909	252.909	254	243.273	259.364	279.636	271.091	272.909	275.364	278.818	262.182	289.364	294.8	342	385.818	376.455	388.364	400.909	455.273
		2.4138	3.41073	8.11101	10.0128	15.0041	20.3376	22.6318	19.4031	23.5601	25.6991	26.1504	31.7056	34.0029	30.9122	34.0038	46.3273	37.8985	35.3483	34.783	44.0175	34.7021	45.0483	44.6085	48.2569	53.5262	48.6586	51.0814	53.7789	70.1366
group 5
007-774	5	100	110	110	125	150	125	140	180	210	200	252	265	280	280	280
013-797	5	110	125	140	125	150	170	180	125	100	100	100	100	110	125	130
005-101	5	100	110	140	150	150	150	180	245	280	336	280	260	240	216	225
005-635	5	110	100	125	180	170	160	225	280	336	378	240	260	280	336	378
005-794	5	110	140	140	140	180	200	250	252	280	378	400	441	500	550	600
007-769	5	100	110	110	110	120	125	125	135	140	160	180	200	200	210	210
002-869	4	100	125	144	210	245	245	245	245	294	294	336	392	400	420	448
007-594	4	100	125	125	180	252	265	280	294	294	336	336	392	450	450	512
007-326	4	100	125	144	180	180	200	220	245	294	336	336	392	392	392	392
015-287	4	105	105	115	125	130	135	180	180	243	280	290	300	384	294	240
733-803	4	100	110	130	160	194	210	336	448	500	550	550	600	560	660	700
		103.182	116.818	129.364	153.182	174.636	180.455	214.636	239	270.091	304.364	300	327.455	345.091	357.545	374.091
		1.39361	3.58486	4.00289	9.46939	12.8589	14.3409	18.7118	26.8731	31.5239	36.7278	35.3157	40.6098	40.8717	47.5347	53.7365
group 6
003-307	6	100	100	110	120	120	130	140	152	100	100	80	80	80	80	80	80	60	50	50	50	50	50	50	50	50	50	20	20	20	20	20	0	0	0	0	0	0	0	0	0	0	0	0	0	0	0	0	0
004-533	6	100	140	180	210	210	225	225	240	252	280	225	200	180	150	125	180	160	120	120	120	150	160	180	190	200	200	200	210	200	200	225	225	250	275	288	290	300	336	336	320	310	300	280	280	252	280	250	225
333-333	6	100	110	140	160	180	180	225	225	252	240	200	150	100	100	100	100	80	80	80	80	80	100	80	80	80	100	150	180	180	180	180	190	200	210	230	252	252	252	260	270	280	270	260	252	252	265	285	300
007-326	6	110	120	140	180	200	225	252	280	336	336	252	252	252	252	225	225	225	252	225	225	240	300	336	380	440	440	440	440	440	460	480	500	400	336	384	384	384	378	440	460	500	550	500	500	500	500	600	650
002-374	6	100	100	100	100	100	100	100	150	100	100	110	125	100	80	80	80	50	50	50	50	50	20	20	20	20	20	20	20	0	0	0	0	0	0	0	0	0	0	0	0	0	0	0	0	0	0	0	0
002-309	6	110	125	160	180	210	210	252	252	180	160	140	100	100	150	150	150	150	150	125	130	140	130	125	125	125	125	150	150	150	150	160	180	180	180	180	180	280	270	260	240	250	225	225	250	280	300	336	336
		103.333	115.833	138.333	158.333	170	178.333	199	216.5	203.333	202.667	167.833	151.167	135.333	135.333	126.667	135.833	120.833	117	108.333	109.167	118.333	126.667	131.833	140.833	152.5	155.833	163.333	170	165	168.333	177.5	182.5	171.667	166.833	180.333	184.333	243.2	247.2	259.2	258	268	269	253	256.4	256.8	269	294.2	302.2
		2.10819	6.37922	12.2247	16.816	19.6638	21.4735	25.982	21.9845	38.4002	40.0222	27.8214	26.4076	27.3333	26.7166	22.5709	24.2355	28.06	31.4484	26.8535	26.9696	30.0463	40.4695	46.8831	53.6721	62.9782	62.2952	63.0696	63.2456	64.6916	67.5483	70.802	75.1193	62.7384	57.1608	63.398	64.1839	64.6641	65.8198	72.723	74.7262	79.9625	87.8123	79.555	79.2777	79.2707	79.6304	95.8783	104.737
[truncated: 1 more columns]
