# Supplementary material for: Akt inhibition improves long‐term tumour control following radiotherapy by altering the microenvironment
Source: EMBO Mol Med. 2017 Oct 30;9(12):1646–59. doi: 10.15252/emmm.201707767 (PMC5709765; doi:10.15252/emmm.201707767)
Supplement: Supplementary file 6 — Source Data for Figure 3 [file EMMM-9-1646-s004.xlsx]

## Sheet: growth data
group 1	day	1	2	3	4	5	6	7	8	9	10	11	12	13	14	15	16	17	18	19	20	21	22	23	24	25	26	27	28	29	30	31	32	33	34	35	36	37	38	39	40	41	42	43	44	45	46	47
028-268	1	100	140	150	180	180	180	210	245	384	384	384	480	490	504	520	550	560	567	648	648	680
031-609	1	100	110	110	110	120	180	216	250	294	300	300	340	384	400	450	500	567	567	648	648	648
014-004	1	100	125	140	150	150	180	220	294	294	294	320	384	400	420	440	448	567	567	567	648	720
036-310	1	100	110	125	150	155	160	200	240	280	336	240	300	350	378	462	450	500	528	540	550	560
003-587	1	100	125	130	140	200	200	250	280	288	294	300	300	315	350	360	378	400	400	410	420	480
	mean	100	122	131	146	161	180	219.2	261.8	308	321.6	308.8	360.8	387.8	410.4	446.4	465.2	518.8	525.8	562.6	582.8	617.6
	st. dev	0	12.5499	15.1658	25.0998	30.4959	14.1421	18.7936	23.795	42.8719	39.0231	51.6449	75.1212	65.8346	58.4363	57.4003	64.29	72.1297	72.3236	97.9837	100.415	96.8958
	SEM	0	5.61249	6.78233	11.225	13.6382	6.32456	8.40476	10.6414	19.1729	17.4516	23.0963	33.5952	29.4421	26.1335	25.6702	28.7513	32.2574	32.3441	43.8196	44.907	43.3331
group 2
034-856	2	100	110	120	160	180	192	200	210	240	270	300	280	270	262	250	225	200	275	330	330	330	330	380	432
022-308	2	100	125	150	180	190	200	210	210	200	200	200	245	220	200	167	150	130	120	120	120	120	120	100	100
067-349	2	100	110	125	150	150	180	200	270	280	320	360	336	440	480	528	528	528	528	528	528	648	648	680	728
057-866	2	100	120	130	140	140	140	160	200	260	294	252	210	245	260	294	294	294	392	448	448	400	400	400	400
033-293	2	100	100	100	100	150	167	200	200	200	200	200	180	180	180	180	180	180	180	180	180	125	110	110	108
055-018	2	100	110	110	110	110	125	135	150	180	216	216	225	336	343	336	336	340	350	360	384	384	432	630	600
063-038	2	100	125	130	140	150	160	225	250	300	336	336	378	400	441	378	504	530	567	580	600	620	640	640	630
		100	114.286	123.571	140	152.857	166.286	190	212.857	237.143	262.286	266.286	264.857	298.714	309.429	304.714	316.714	314.571	344.571	363.714	370	375.286	382.857	420	428.286
		0	9.32227	15.9985	27.6887	26.2769	27.146	31.225	38.6067	45.3557	57.3461	66.206	71.0456	96.2717	116.155	125.056	150.278	162.447	167.21	170.866	175.283	210.083	218.125	245.153	248.721
		0	3.52349	6.04687	10.4654	9.93174	10.2602	11.8019	14.592	17.1429	21.6748	25.0235	26.8527	36.3873	43.9024	47.2666	56.7999	61.3991	63.1996	64.5813	66.2506	79.4039	82.4435	92.6591	94.0075
group 3
111-111	3	100	125	130	144	180	180	180	180	180	180	180	180	200	220	240	275	275	300	300	300	300	300	300
009-636	3	100	140	160	180	180	180	200	200	200	240	240	240	220	210	200	196	180	160	150	144	108	108	108
061-344	3	100	140	160	180	150	210	220	240	343	360	370	384	420	500	560	648	620	600	580	567	567	630	720
029-576	3	100	110	110	110	125	150	245	245	245	294	330	360	384	384	384	384	384	384	432	432	420	430	440
066-284	3	100	125	125	125	140	144	150	160	162	240	240	240	240	245	250	250	216	180	200	220	240	220	200
005-277	3	110	125	125	125	150	216	216	216	294	300	320	343	350	360	370	384	432	584	567	600	625	680	756
		101.667	127.5	135	144	154.167	180	201.833	206.833	237.333	269	280	291.167	302.333	319.833	334	356.167	351.167	368	371.5	377.167	376.667	394.667	420.667
		4.08248	11.2916	20.4939	29.8998	22.0038	29.6378	33.3492	33.4689	70.415	62.4019	71.2741	82.0205	93.7266	114.735	133.207	161.387	163.25	191.817	183.815	186.398	198.248	227.901	269.606
		1.66667	4.60977	8.3666	12.2066	8.98301	12.0996	13.6147	13.6636	28.7468	25.4755	29.0975	33.4847	38.2637	46.8405	54.3814	65.886	66.6465	78.3088	75.0421	76.0966	80.9344	93.04	110.066
group 4
025-044	4	100	110	125	140	140	160	180	168	294	336	336	350	378	378	378	400	420	450	480	480	480	528	580
038-316	4	100	100	140	180	180	180	140	180	240	240	210	315	350	378	378	378	450	594	600	620	640	648	720
023-861	4	100	100	80	80	80	80	100	100	100	100	110	110	110	110	110	110	130	140	150	150	210	210	250
006-310	4	100	125	125	125	125	125	130	140	150	150	150	150	150	150	150	150	160	170	170	180	270	300	330
061-305	4	100	110	110	110	120	100	120	140	150	180	200	216	252	280	290	294	300	350	400	448	448	378	432
042-550	4	100	110	120	125	100	100	120	150	150	150	180	216	216	216	216	216	210	180	245	267	294	294	294
		100	109.167	116.667	126.667	124.167	124.167	131.667	146.333	180.667	192.667	197.667	226.167	242.667	252	253.667	258	278.333	314	340.833	357.5	390.333	393	434.333
		0	9.17424	20.4124	33.116	34.4117	38.7836	27.1416	27.7248	71.6845	83.8729	76.8939	92.4433	106.603	113.49	114.056	119.325	134.672	182.844	181.56	187.006	161.232	164.569	182.968
		0	3.74537	8.33333	13.5195	14.0485	15.8333	11.0805	11.3186	29.2651	34.241	31.3918	37.7398	43.5206	46.3321	46.563	48.7141	54.9798	74.6458	74.1217	76.3447	65.8228	67.1848	74.6966
group 5
029-111	5	100	110	125	140	150	160	180	196	150	180	200	150	150	130	120	110	110	110	100	100	100	80	75	50	50	50	0	0	0	0	0	0	0	0	0	0	0	0	0	0	0	0	0	0	0	0	0
045-582	5	100	110	110	120	180	216	230	250	294	250	230	200	200	200	200	216	180	210	210	200	196	210	245	210	294	336	360	380	396	400	448	370	336	350	380	416	450	500	560	540	560	580	616	630	648	680	720
333-333	5	100	110	110	120	130	150	150	150	150	150	100	100	75	80	100	80	75	75	75	75	75	75	75	75	75	50	50	50	50	0	0	0	0	0	0	0	0	0	0	0	0	0	0	0	0	0	0
005-635	5	100	125	125	130	140	140	140	120	100	100	100	110	120	144	150	144	144	144	144	144	248	252	245	220	200	180	170	168	168	168	180	200	245	200	200	180	168	168	168	168	170	192	245	200	200	196	200
048-069	5	100	100	110	120	120	120	110	100	100	80	75	75	75	75	75	75	50	50	50	50	50	50	50	50	50	50	50	50	50	50	0	0	0	0	0	0	0	0	0	0	0	0	0	0	0	0	0
066-067	5	100	110	110	125	140	150	160	180	200	180	180	180	160	160	150	140	140	130	130	120	100	100	100	100	100	110	120	120	100	100	110	110	120	110	108	100	80	80	80	100	100	100	100	100	100	100	100
444-444	5	100	125	140	150	150	160	160	180	160	150	100	100	120	140	120	140	130	120	120	140	160	180	216	180	180	170	162	180	216	252	252	216	200	200	180	200	210	260	308	300	300	280	300	330	360	360	360
022-803	5	100	110	150	167	210	240	343	378	336	378	336	350	378	380	400	410	420	432	441	315	350	378	378	392	432	378	320	300	300	280	280	280	250	224	224	280	300	320	360	405	425	450	475	500	475	450	450
		100	112.5	122.5	134	152.5	167	184.125	194.25	186.25	183.5	165.125	158.125	159.75	163.625	164.375	164.375	156.125	158.875	158.75	143	159.875	165.625	173	159.625	172.625	165.5	154	156	160	156.25	158.75	147	143.875	135.5	136.5	147	151	166	184.5	189.125	194.375	200.25	217	220	222.875	223.25	228.75
		0	8.45154	15.5839	17.1797	29.1548	40.2563	72.8333	87.5341	86.5361	94.2686	89.1955	88.7186	97.7413	96.4186	102.31	108.67	114.181	120.152	123.71	83.2329	101.182	112.097	115.825	116.71	135.061	129.592	129.182	130.787	137.267	145.069	162.786	142.018	133.214	129.777	136.058	151.65	164.237	182.904	207.146	206.226	214.1	221.477	235.552	244.54	247.197	251.905	262.376
		0	2.98807	5.50973	6.07395	10.3078	14.2328	25.7505	30.948	30.5951	33.329	31.5354	31.3667	34.5568	34.0891	36.1722	38.4206	40.369	42.48	43.7382	29.4273	35.7733	39.6322	40.9503	41.2631	47.7512	45.8176	45.6727	46.2401	48.5313	51.2897	57.5536	50.211	47.0981	45.883	48.1037	53.6164	58.0665	64.6662	73.2371	72.9117	75.6958	78.3038	83.2803	86.4581	87.3972	89.0617	92.7639
